# Supplementary material for: Comparative chloroplast genomes of Paris Sect. Marmorata: insights into repeat regions and evolutionary implications
Source: BMC Genomics. 2018 Dec 31;19(Suppl 10):878. doi: 10.1186/s12864-018-5281-x (PMC6311911; doi:10.1186/s12864-018-5281-x)
Supplement: Supplementary file 3 — Table S6. Number of SSRs in fifteen chloroplast genomes of Paris species. Table S7. Polymorphism of SSRs in chloroplast genomes of Sect. Marmorata. (XLSX 17 kb) [file 12864_2018_5281_MOESM3_ESM.xlsx]

## Sheet: Table S6
Table S6. Number of SSRs in fifteen chloroplast genomes of Paris species.
Species	Accession No.	GeneC	GeneC(%)	SpacerC	SpacerC(%)	GeneLC	Gene	Gene(%)	Spacer	Spacer(%)	GeneL	SumC	Sum
P. cronquistii	NC_033511	52	55.3191	42	44.6809	0	63	56.1404	51	48.2456	0	94	114
P. dunniana	NC_033512	34	35.0515	63	64.9485	0	44	53.7815	75	46.2185	0	97	119
P. fargesii	NC_033513	53	57.6087	39	42.3913	0	65	56.1404	49	48.2456	0	92	114
P. forrestii	KX784044	55	57.2917	41	42.7083	0	81	48.855	50	41.9847	0	96	131
P. luquanensis	MF417768	39	41.9355	53	56.9892	1	57	49.2308	70	42.3077	3	93	130
P. luquanensis0	NC_033514	52	55.3191	42	44.6809	0	72	52.0325	51	44.7154	0	94	123
P. mairei	NC_033515	39	41.0526	56	58.9474	0	46	52.8926	75	45.4545	0	95	121
P. marmorata	MF495705	41	44.5652	50	54.3478	1	60	50	66	42.9688	2	92	128
P. marmorata0	NC_033516	56	58.3333	40	41.6667	0	79	50.3937	48	43.3071	0	96	127
P. polyphylla var. chinensis	NC_033517	52	53.0612	46	46.9388	0	64	53.7815	55	46.2185	0	98	119
P. polyphylla var. yunnanensis	NC_033518	55	56.701	42	43.299	0	69	54.7009	48	47.0085	0	97	117
P. polyphylla var. yunnanensis0	KT805945	52	55.914	41	44.086	1	70	53.3333	47	45.8333	3	93	120
P. quadrifolia	NC_033520	39	53.4247	34	46.5753	0	46	75.2941	39	64.7059	0	73	85
P. verticillata	NC_024560	40	56.338	31	43.662	0	45	79.0123	36	67.9012	0	71	81
P. vietnamensis	NC_033519	55	57.8947	40	42.1053	0	67	55.1724	49	47.4138	0	95	116
C indicates compound SSR motifs taken into account; L indicates a SSR span the boundary of the gene and its adjacent spacer on the left

## Sheet: Table S7
S7 Table. Polymorphism of SSRs in chloroplast genomes of Sect. Marmorata.
NO.	PIC	Shannon-Wiener Index	Location	Region
loc-ac	0.75	1.38629	rpoC2	gene
loc-do	0.666667	1.09861	rps12	gene
loc-dp	0.666667	1.09861	rps12	gene
loc-dr3	0.75	1.38629	rps12	gene
loc-ds	0.75	1.38629	rps12	gene
loc-dw	0.666667	1.09861	rps12	gene
loc-dy	0.666667	1.09861	rps12	gene
loc-dz	0.75	1.38629	rps12	gene
loc-ec	0.75	1.38629	rps12	gene
loc-eh	0.5	0.693147	rps12	gene
loc-ej	0.5	0.693147	rps12	gene
loc-eo	0.5	0.693147	rps12	gene
loc-es	0.5	0.693147	rps12	gene
loc-ex	0.5	0.693147	rps12	gene
loc-ex2	0.5	0.693147	rps12	gene
loc-ex4	0	0	rps12	gene
loc-ex5	0.5	0.693147	rps12	gene
loc-ex6	0	0	rps12	gene
loc-ex7	0.5	0.693147	rps12	gene
loc-fb	0.5	0.693147	rps12	gene
loc-fg	0.5	0.693147	rps12	gene
loc-fn	0.5	0.693147	rps12	gene
loc-fp	0.5	0.693147	rps12	gene
loc-gd	0.5	0.693147	rps12	gene
loc-gf	0.5	0.693147	rps12	gene
loc-gm	0.5	0.693147	rps12	gene
loc-gm2	0	0	rps12	gene
loc-gm3	0	0	rps12	gene
loc-go	0.5	0.693147	rps12	gene
loc-gp	0.5	0.693147	rps12	gene
loc-gx	0.5	0.693147	rps12	gene
loc-hb	0.75	1.38629	rps12	gene
loc-hc	0.5	0.693147	rps12	gene
loc-hl	0.5	0.693147	rps12	gene
loc-hp	0.5	0.693147	rps12	gene
loc-c	0.75	1.38629	trnK-UUU	gene
loc-d	0.666667	1.09861	trnK-UUU	gene
loc-bl	0.75	1.38629	trnL-UAA	gene
loc-en	0.5	0.693147	ycf1	gene
loc-gk	0.5	0.693147	ycf1	gene
loc-gl	0.5	0.693147	ycf1	gene
loc-gq	0.5	0.693147	ycf1	gene
loc-gr	0.5	0.693147	ycf1	gene
loc-gs	0.5	0.693147	ycf1	gene
loc-hd	0.5	0.693147	ycf1	gene
loc-hq	0.75	1.38629	ycf2	gene
loc-hr	0.666667	1.09861	ycf2	gene
loc-ba	0.75	1.38629	ycf3	gene
loc-be	0.75	1.38629	ycf3	gene
loc-bw	0.75	1.38629	atpB-rbcL	spacer
loc-v	0.75	1.38629	atpH-atpI	spacer
loc-w	0.75	1.38629	atpH-atpI	spacer
loc-ek	0	0	ccsA-ndhD	spacer
loc-e	0.75	1.38629	matK-rps16	spacer
loc-f	0.75	1.38629	matK-rps16	spacer
loc-g	0.75	1.38629	matK-rps16	spacer
loc-br	0.75	1.38629	ndhC-trnV-UAC	spacer
loc-bv	0.75	1.38629	ndhC-trnV-UAC	spacer
loc-ev	0.5	0.693147	ndhF-rpl32	spacer
loc-fa	0.5	0.693147	ndhF-rpl32	spacer
loc-fs	0.5	0.693147	ndhG-ndhI	spacer
loc-gb	0.5	0.693147	ndhI-ndhA	spacer
loc-bq	0.75	1.38629	ndhJ-ndhK	spacer
loc-ck	0.75	1.38629	petA-psbJ	spacer
loc-co	0.75	1.38629	petA-psbJ	spacer
loc-cv	0.75	1.38629	petG-trnW-CCA	spacer
loc-an	0.75	1.38629	petN-psbM	spacer
loc-ay	0.75	1.38629	psaA-ycf3	spacer
loc-az	0.75	1.38629	psaA-ycf3	spacer
loc-fr	0.5	0.693147	psaC-ndhE	spacer
loc-cg	0.75	1.38629	psaI-ycf4	spacer
loc-cz	0.75	1.38629	psaJ-rpl33	spacer
loc-cr	0.75	1.38629	psbE-petL	spacer
loc-j	0.75	1.38629	psbK-psbI	spacer
loc-ao	0.75	1.38629	psbM-trnD-GUC	spacer
loc-ap	0.666667	1.09861	psbM-trnD-GUC	spacer
loc-av	0.75	1.38629	psbZ-trnG-UCC	spacer
loc-by	0.75	1.38629	rbcL-accD	spacer
loc-bz	0.666667	1.09861	rbcL-accD	spacer
loc-hj	0.666667	1.09861	rpl20-rps12	spacer
loc-ej3	0.5	0.693147	rpl32-trnL-UAG	spacer
loc-ej4	0.5	0.693147	rpl32-trnL-UAG	spacer
loc-de	0.75	1.38629	rpl33-rps18	spacer
loc-ah	0.75	1.38629	rpoB-trnC-GCA	spacer
loc-ai	0.75	1.38629	rpoB-trnC-GCA	spacer
loc-h	0.75	1.38629	rps16-trnQ-UUG	spacer
loc-dd	0	0	rps18-rpl20	spacer
loc-ei	0.5	0.693147	rps7-trnV-GAC	spacer
loc-ej1	0.5	0.693147	rrn5-trnR-ACG	spacer
loc-al	0.75	1.38629	trnC-GCA-petN	spacer
loc-aq	0.75	1.38629	trnE-UUC-trnT-GGU	spacer
loc-bm	0.75	1.38629	trnF-GAA-ndhJ	spacer
loc-ek2	0	0	trnN-GUU-ycf1	spacer
loc-da	0.75	1.38629	trnP-UGG-psaJ	spacer
loc-db	0.75	1.38629	trnP-UGG-psaJ	spacer
loc-hm	0.5	0.693147	trnR-ACG-rrn5	spacer
loc-l	0.75	1.38629	trnS-GCU-trnG-GCC	spacer
loc-p	0.5	0.693147	trnS-GCU-trnG-GCC	spacer
loc-at	0.75	1.38629	trnT-GGU-psbD	spacer
loc-au	0.666667	1.09861	trnT-GGU-psbD	spacer
loc-bj	0.666667	1.09861	trnT-UGU-trnL-UAA	spacer
loc-ho	0.5	0.693147	trnV-GAC-rps7	spacer
loc-ep	0.5	0.693147	ycf1-ndhF	spacer
loc-hh	0	0	ycf1-trnN-GUU	spacer
loc-ht	0.75	1.38629	ycf2-trnI-CAU	spacer
loc-bc	0.75	1.38629	ycf3-trnS-GGA	spacer
